# Supplementary material for: The work environment disability-adjusted life year for use with life cycle assessment: a methodological approach
Source: Environ Health. 2013 Mar 6;12:21. doi: 10.1186/1476-069X-12-21 (PMC3599928; doi:10.1186/1476-069X-12-21)
Supplement: Additional file 1 — Severity Weights and Duration Codes. The additional file lists commonly-occurring BLS nature codes matched to GBD sequelae and the resulting severity weights. Also, the file includes duration categories and codes assigned to the nature codes including the percentages applied to the partial LL and ST nonfatal injury and illness outcomes. [file 1476-069X-12-21-S1.xlsx]

## Sheet: SeverityWeightsandDurationCodes
Nature Codes	Matched Sequelae	Severity Weights, Age 0 to 4	Severity Weights, Age 5 to 14	Severity Weights, Age 15 to 44	Severity Weights, Age 45 to 59	Severity Weights, Age 60 +	Duration Category	Duration Assignment	Notes
00 Traumatic injuries and disorders- unspecified	Fractured skull; Intracranial injuries; Fracture; Injured spinal cord; Dislocation of shoulder, elbow, or hip; Other dislocation; Sprains; Amputation; Internal injuries; Open wound; Injury to eyes; Crushing; Burns; Injured nerves; Poisoning	0.24162	0.24154	0.24146	0.24146	0.245033	Injuries: LL	Partial: 40% LL	Match. Average weights for 15 sequelae. Assumption: sequelae represent nature code. Nature code for "unspecified" classifies traumatic injuries and disorders when the only information available describes the incident as traumatic and no mention of a specific injury to the worker's body. Partial LL (40%) and ST (60%) durations assigned.
00 Traumatic injuries and disorders- unspecified	Fractured skull; Intracranial injuries; Fracture; Injured spinal cord; Dislocation of shoulder, elbow, or hip; Other dislocation; Sprains; Amputation; Internal injuries; Open wound; Injury to eyes; Crushing; Burns; Injured nerves; Poisoning	0.229268	0.229268	0.228205	0.228205	0.228205	Injuries: ST	Partial: 60% ST	Match. Average weights for 15 sequelae. Assumption: sequelae represent nature code. Nature code for "unspecified" classifies traumatic injuries and disorders when the only information available describes the incident as traumatic and no mention of a specific injury to the worker's body. Partial LL (40%) and ST (60%) durations assigned.
010 Traumatic injuries to bones- nerves- spinal cord- unspecified	Fractured skull; Fracture: Injured spinal cord; Dislocation of shoulder, elbow, or hip: Other dislocation: Injured nerves	0.35265	0.35265	0.35265	0.35265	0.36605	Injuries: ST	Partial: 15% ST	Match. Average weights for 6 sequelae. Assumption: sequelae represent nature code. Nature code for "unspecified" classifies traumatic injuries when there is no mention of a specific injury to the worker's body. Partial LL (15%) and ST (85%) durations assigned.
010 Traumatic injuries to bones- nerves- spinal cord- unspecified	Fractured skull; Fracture: Injured spinal cord; Dislocation of shoulder, elbow, or hip: Other dislocation: Injured nerves	0.214531	0.214531	0.213262	0.213262	0.213262	Injuries: ST	Partial: 85% ST	Match. Average weights for 6 sequelae. Assumption: sequelae represent nature code. Nature code for "unspecified" classifies traumatic injuries when there is no mention of a specific injury to the worker's body. Partial LL (15%) and ST (85%) durations assigned.
011 Dislocations	Dislocation of shoulder, elbow, hip; Other dislocation	0.0744	0.0744	0.0744	0.0744	0.0744	Injuries: ST	ST	Match. Average weights for 2 dislocation sequelae.
012 Fractures	Fracture: face bones; vertebral column; rib or sternum; pelvis; clavicle, scapula, or humerus; ulna or radius; hand bones; femur; patella, tibia, or fibula; ankle; foot bones; skull	0.31095	0.31095	0.31095	0.31095	0.33775	Injuries: LL	Partial: 2% LL	Match. Partial LL (2%) and ST (98%) durations assigned.
012 Fractures	Fracture: face bones; vertebral column; rib or sternum; pelvis; clavicle, scapula, or humerus; ulna or radius; hand bones; femur; patella, tibia, or fibula; ankle; foot bones; skull	0.226208	0.226208	0.224833	0.224833	0.224833	Injuries: ST	Partial: 98% ST	Match. Partial LL (2%) and ST (98%) durations assigned.
014 Traumatic injuries to nerves- except the spinal cord	Injured nerves	0.0637	0.0637	0.0637	0.0637	0.0637	Injuries: LL	LL	Match.
018 Multiple traumatic injuries to bones- nerves- spinal cord	Fractured skull; Fracture: Injured spinal cord; Dislocation of shoulder, elbow, or hip: Other dislocation: Injured nerves	0.35265	0.35265	0.35265	0.35265	0.36605	Injuries: ST	Partial: 15% ST	Match. Average weights for 6 sequelae. Assumption: sequelae represent nature code. Partial LL (15%) and ST (85%) durations assigned.
018 Multiple traumatic injuries to bones- nerves- spinal cord	Fractured skull; Fracture: Injured spinal cord; Dislocation of shoulder, elbow, or hip: Other dislocation: Injured nerves	0.214531	0.214531	0.213262	0.213262	0.213262	Injuries: ST	Partial: 85% ST	Match. Average weights for 6 sequelae. Assumption: sequelae represent nature code. Partial LL (15%) and ST (85%) durations assigned.
019 Traumatic injuries to bones- nerves- spinal cord- n.e.c.	Fractured skull; Fracture: Injured spinal cord; Dislocation of shoulder, elbow, or hip: Other dislocation: Injured nerves	0.35265	0.35265	0.35265	0.35265	0.36605	Injuries: ST	Partial: 15% ST	Match. Average weights for 6 sequelae. Assumption: sequelae represent nature code. Nature code for "N.E.C." classifies traumatic injuries not elsewhere classified. Partial LL (15%) and ST (85%) durations assigned.
019 Traumatic injuries to bones- nerves- spinal cord- n.e.c.	Fractured skull; Fracture: Injured spinal cord; Dislocation of shoulder, elbow, or hip: Other dislocation: Injured nerves	0.214531	0.214531	0.213262	0.213262	0.213262	Injuries: ST	Partial: 85% ST	Match. Average weights for 6 sequelae. Assumption: sequelae represent nature code. Nature code for "N.E.C." classifies traumatic injuries not elsewhere classified. Partial LL (15%) and ST (85%) durations assigned.
020 Traumatic injuries to muscles- tendons- ligaments- joints- etc.- unspecified	Sprains	0.064	0.064	0.064	0.064	0.064	Injuries: ST	ST	Match. Assumption: sequela represents nature code. Nature code for "unspecified" classifies traumatic injuries when there is no mention of a specific injury to the worker's body.
021 Sprains- strains- tears	Sprains	0.064	0.064	0.064	0.064	0.064	Injuries: ST	ST	Match.
029 Injuries to muscles- tendons- ligaments- joints- etc.- n.e.c.	Sprains	0.064	0.064	0.064	0.064	0.064	Injuries: ST	ST	Match. Assumption: sequela represents nature code. Nature code for "N.E.C." classifies injuries not elsewhere classified.
030 Open wounds- unspecified	Open wound	0.1076	0.1076	0.1076	0.1076	0.1076	Injuries: ST	ST	Match. Assumption: sequela represents nature code. Nature code for "unspecified" classifies conditions when there is no mention of a specific injury to the worker's body.
031 Amputations	Amputation: thumb, finger, arm, toe, foot, leg	0.17205	0.17205	0.17205	0.17205	0.17205	Injuries: LL	LL	Match.
032 Animal or insect bites	Open wound	0.1076	0.1076	0.1076	0.1076	0.1076	Injuries: ST	ST	Match. Assumption: sequela for open wound represents nature code.
033 Avulsions	Amputation: thumb, finger, arm, toe, foot, leg	0.17205	0.17205	0.17205	0.17205	0.17205	Injuries: LL	LL	Match. Assumption: sequela represents nature code.
034 Cuts- lacerations	Open wound	0.1076	0.1076	0.1076	0.1076	0.1076	Injuries: ST	ST	Match.
037 Punctures- except bites	Open wound	0.1076	0.1076	0.1076	0.1076	0.1076	Injuries: ST	ST	Match. Assumption: sequela for open wound represents nature code.
038 Multiple open wounds	Open wound	0.1076	0.1076	0.1076	0.1076	0.1076	Injuries: ST	ST	Match. Assumption: sequela for open wound represents nature code.
041 Abrasions- scratches	Open wound	0.1076	0.1076	0.1076	0.1076	0.1076	Injuries: ST	ST	No match. Assumption: sequela represents nature code, however OIICS Manual [2007] specifically states that this major group classifies traumatic bruises and other injuries that occur to the surface of the body and generally do not involve open wounds.
042 Blisters	Open wound	0.1076	0.1076	0.1076	0.1076	0.1076	Injuries: ST	ST	No match. Assumption: sequela represents nature code, however OIICS Manual [2007] specifically states that this major group classifies traumatic bruises and other injuries that occur to the surface of the body and generally do not involve open wounds.
043 Bruises- contusions	Open wound	0.1076	0.1076	0.1076	0.1076	0.1076	Injuries: ST	ST	No match. Assumption: sequela represents nature code, however OIICS Manual [2007] specifically states that this major group classifies traumatic bruises and other injuries that occur to the surface of the body and generally do not involve open wounds.
044 Foreign bodies (superficial splinters- chips)	Open wound	0.1076	0.1076	0.1076	0.1076	0.1076	Injuries: ST	ST	No match. Assumption: sequela represents nature code, however OIICS Manual [2007] specifically states that this major group classifies traumatic bruises and other injuries that occur to the surface of the body and generally do not involve open wounds.
045 Friction burns	Open wound	0.1076	0.1076	0.1076	0.1076	0.1076	Injuries: ST	ST	No match. Assumption: sequela represents nature code, however OIICS Manual [2007] specifically states that this major group classifies traumatic bruises and other injuries that occur to the surface of the body and generally do not involve open wounds.
048 Multiple surface wounds and bruises	Open wound	0.1076	0.1076	0.1076	0.1076	0.1076	Injuries: ST	ST	No match. Assumption: sequela represents nature code, however OIICS Manual [2007] specifically states that this major group classifies traumatic bruises and other injuries that occur to the surface of the body and generally do not involve open wounds.
049 Surface wounds and bruises- n.e.c.	Open wound	0.1076	0.1076	0.1076	0.1076	0.1076	Injuries: ST	ST	No match. Assumption: sequela represents nature code, however OIICS Manual [2007] specifically states that this major group classifies traumatic bruises and other injuries that occur to the surface of the body and generally do not involve open wounds.
051 Chemical burns	Burns: <20%; >20% and <60%; >60%	0.1738	0.1738	0.1738	0.1738	0.1738	Injuries: LL	LL	Match. Assumptions: 1) sequela for burns represents nature code; 2) all burns are LL duration.
052 Electrical burns	Burns: <20%; >20% and <60%; >60%	0.1738	0.1738	0.1738	0.1738	0.1738	Injuries: LL	LL	Match. Assumptions: 1) sequela for burns represents nature code; 2) all burns are LL duration.
053 Heat burns- scalds	Burns: <20%; >20% and <60%; >60%	0.1738	0.1738	0.1738	0.1738	0.1738	Injuries: LL	LL	Match. Assumptions: 1) sequela for burns represents nature code; 2) all burns are LL duration.
062 Concussions	Intracranial injuries	0.3591	0.3591	0.3591	0.3591	0.3591	Injuries: LL	Partial: 5% LL	Match. Partial LL (5%) and ST (95%) durations assigned.
062 Concussions	Intracranial injuries	0.3591	0.3591	0.3591	0.3591	0.3591	Injuries: ST	Partial: 95% ST	Match. Partial LL (5%) and ST (95%) durations assigned.
072 Effects of heat and light	Cerebrovascular disease	0.572008	0.572008	0.572008	0.572008	0.58916	Noncommunicable Diseases, Disorders	LL	No match. Assumption: sequela represents nature code. Nature code group includes apoplexy, heat exhaustion, and heat stroke.
073 Effects of air pressure	Hearing loss, adult onset: moderate, treated; severe or profound, treated	0.0533333	0.0533333	0.0533333	0.0533333	0.0533333	Noncommunicable Diseases, Disorders	LL	No match. Assumption: sequela represents nature code. Nature code group includes effects of pressure changes, high altitude resulting in aero-otitis media and Caisson disease (a.k.a. barotrauma).
080 Multiple traumatic injuries and disorders- unspecified	Fractured skull; Intracranial injuries; Fracture; Injured spinal cord; Dislocation of shoulder, elbow, or hip; Other dislocation; Sprains; Amputation; Internal injuries; Open wound; Injury to eyes; Crushing; Burns; Injured nerves; Poisoning	0.24162	0.24154	0.24146	0.24146	0.245033	Injuries: LL	Partial: 40% LL	Average weights for 15 sequelae. Assumption: sequelae represent nature code. Nature code for "unspecified" classifies traumatic injuries and disorders when the only information available describes the incident as traumatic (no mention of a specific injury to the worker's body). Partial LL (40%) and ST (60%) durations assigned.
080 Multiple traumatic injuries and disorders- unspecified	Fractured skull; Intracranial injuries; Fracture; Injured spinal cord; Dislocation of shoulder, elbow, or hip; Other dislocation; Sprains; Amputation; Internal injuries; Open wound; Injury to eyes; Crushing; Burns; Injured nerves; Poisoning	0.229268	0.229268	0.228205	0.228205	0.228205	Injuries: ST	Partial: 60% ST	Average weights for 15 sequelae. Assumption: sequelae represent nature code. Nature code for "unspecified" classifies traumatic injuries and disorders when the only information available describes the incident as traumatic (no mention of a specific injury to the worker's body). Partial LL (40%) and ST (60%) durations assigned.
081 Cuts- abrasions- bruises	Open wound	0.1076	0.1076	0.1076	0.1076	0.1076	Injuries: ST	ST	Match. Combine multiple categories (cuts/lacerations and abrasions).
082 Sprains and bruises	Sprains; Open wound	0.0858	0.0858	0.0858	0.0858	0.0858	Injuries: ST	ST	Match. Average weights for 2 sequelae. Assumption: sequelae represent nature code. Combine multiple categories (sprains and abrasions).
084 Fractures and other injuries	Fractured skull; Intracranial injuries; Fracture; Injured spinal cord; Dislocation of shoulder, elbow, or hip; Other dislocation; Sprains; Amputation; Internal injuries; Open wound; Injury to eyes; Crushing; Burns; Injured nerves; Poisoning	0.24162	0.24154	0.24146	0.24146	0.245033	Injuries: LL	Partial: 40% LL	Match. Average weights for 15 sequelae. Assumption: sequelae represent nature code. Nature code for "unspecified" classifies traumatic injuries and disorders when the only information available describes the incident as traumatic (no mention of a specific injury to the worker's body). Partial LL (40%) and ST (60%) durations assigned.
084 Fractures and other injuries	Fractured skull; Intracranial injuries; Fracture; Injured spinal cord; Dislocation of shoulder, elbow, or hip; Other dislocation; Sprains; Amputation; Internal injuries; Open wound; Injury to eyes; Crushing; Burns; Injured nerves; Poisoning	0.229268	0.229268	0.228205	0.228205	0.228205	Injuries: ST	Partial: 60% ST	Match. Average weights for 15 sequelae. Assumption: sequelae represent nature code. Nature code for "unspecified" classifies traumatic injuries and disorders when the only information available describes the incident as traumatic (no mention of a specific injury to the worker's body). Partial LL (40%) and ST (60%) durations assigned.
085 Burns and other injuries	Fractured skull; Intracranial injuries; Fracture; Injured spinal cord; Dislocation of shoulder, elbow, or hip; Other dislocation; Sprains; Amputation; Internal injuries; Open wound; Injury to eyes; Crushing; Burns; Injured nerves; Poisoning	0.24162	0.24154	0.24146	0.24146	0.245033	Injuries: LL	Partial: 40% LL	Match. Average weights for 15 sequelae. Assumption: sequelae represent nature code. Nature code for "unspecified" classifies traumatic injuries and disorders when the only information available describes the incident as traumatic (no mention of a specific injury to the worker's body). Partial LL (40%) and ST (60%) durations assigned.
085 Burns and other injuries	Fractured skull; Intracranial injuries; Fracture; Injured spinal cord; Dislocation of shoulder, elbow, or hip; Other dislocation; Sprains; Amputation; Internal injuries; Open wound; Injury to eyes; Crushing; Burns; Injured nerves; Poisoning	0.229268	0.229268	0.228205	0.228205	0.228205	Injuries: ST	Partial: 60% ST	Match. Average weights for 15 sequelae. Assumption: sequelae represent nature code. Nature code for "unspecified" classifies traumatic injuries and disorders when the only information available describes the incident as traumatic (no mention of a specific injury to the worker's body). Partial LL (40%) and ST (60%) durations assigned.
089 Other combinations of traumatic injuries and disorders- n.e.c.	Fractured skull; Intracranial injuries; Fracture; Injured spinal cord; Dislocation of shoulder, elbow, or hip; Other dislocation; Sprains; Amputation; Internal injuries; Open wound; Injury to eyes; Crushing; Burns; Injured nerves; Poisoning	0.24162	0.24154	0.24146	0.24146	0.245033	Injuries: LL	Partial: 40% LL	Match. Average weights for 15 sequelae. Assumption: sequelae represent nature code. Nature code for "unspecified" classifies traumatic injuries and disorders when the only information available describes the incident as traumatic (no mention of a specific injury to the worker's body). Partial LL (40%) and ST (60%) durations assigned.
089 Other combinations of traumatic injuries and disorders- n.e.c.	Fractured skull; Intracranial injuries; Fracture; Injured spinal cord; Dislocation of shoulder, elbow, or hip; Other dislocation; Sprains; Amputation; Internal injuries; Open wound; Injury to eyes; Crushing; Burns; Injured nerves; Poisoning	0.229268	0.229268	0.228205	0.228205	0.228205	Injuries: ST	Partial: 60% ST	Match. Average weights for 15 sequelae. Assumption: sequelae represent nature code. Nature code for "unspecified" classifies traumatic injuries and disorders when the only information available describes the incident as traumatic (no mention of a specific injury to the worker's body). Partial LL (40%) and ST (60%) durations assigned.
090 Other traumatic injuries and disorders- unspecified	Internal injuries; Poisoning	0.40945	0.40945	0.4076	0.4076	0.4076	Injuries: ST	ST	Match. Average of 2 sequelae. Assumption: sequelae represent nature code. Nature code for "unspecified" classifies traumatic injuries and disorders when there is no mention of a specific injury to the worker's body.
091 Asphyxiations/strangulations- suffocations	Asthma - cases	0.043	0.043	0.043	0.043	0.043	Noncommunicable Diseases, Disorders	LL	No match. Assumption: sequela represents nature code. Nature code group includes injuries that involve the lack of oxygen, stopping of the respiration process, or obstruction to breathing.
093 Electrocutions- electric shocks	Burns	0.1738	0.1738	0.1738	0.1738	0.1738	Injuries: LL	LL	No match. Assumption: sequela represents nature code. Nature code group includes injuries that result from contact with electric current, including lightning strikes, but excludes electrical burns.
095 Other poisonings and toxic effects	Poisoning	0.6105	0.6105	0.6068	0.6068	0.6068	Injuries: ST	ST	Match.
097 Nonspecified injuries and disorders	Low back pain: episode of limiting low back pain or episode of intervertebral disc displacement or herniation	0.061	0.061	0.061	0.061	0.061	Noncommunicable Diseases, Disorders	LL	Match. Assumption: sequela for low pack pain represents nature code.
099 Other traumatic injuries and disorders- n.e.c.	Internal injuries	0.40945	0.40945	0.4076	0.4076	0.4076	Injuries: ST	ST	Match. Assumption: sequela represents nature code. Nature code for "N.E.C." classifies injuries not elsewhere classified.
10 Systemic diseases and disorders- unspecified	Diseases or disorders affecting systems of the body including blood, nervous system and sense organs, circulatory system, respiratory system, digestive system, genitourinary system, musculoskeletal system and connective tissue, skin and subcutaneous tissue, and other systemic diseases and disorders. Sequelae: Iron-deficiency anemia: mild; moderate; severe; cognitive impairment; Meningitis caused …	0.098375	0.0988	0.100388	0.0997125	0.0998625	Noncommunicable and Communicable Diseases, Disorders	Partial: 16% ST	Match. Average of many sequelae. Assumption: sequelae represent nature code. Nature code for "unspecified" classifies systemic diseases and disorders when no mention of specific injury to worker's body. Partial LL (84%) and ST (16%) durations assigned.
10 Systemic diseases and disorders- unspecified	Diseases or disorders affecting systems of the body including blood, nervous system and sense organs, circulatory system, respiratory system, digestive system, genitourinary system, musculoskeletal system and connective tissue, skin and subcutaneous tissue, and other systemic diseases and disorders. Sequelae: Iron-deficiency anemia: mild; moderate; severe; cognitive impairment; Meningitis caused …	0.188112	0.190231	0.190115	0.189798	0.19268	Noncommunicable and Communicable Diseases, Disorders	Partial: 84% LL	Match. Average of many sequelae. Assumption: sequelae represent nature code. Nature code for "unspecified" classifies systemic diseases and disorders when no mention of specific injury to worker's body. Partial LL (84%) and ST (16%) durations assigned.
124 Disorders of the peripheral nervous system	Injured nerves	0.0637	0.0637	0.0637	0.0637	0.0637	Injuries: LL	LL	Match.
125 Disorders of the eye- adnexa- vision	Glaucoma: low vision; blindness; Cataracts: low vision; blindness; Refractive Errors: low vision; blindness	0.338883	0.238483	0.238067	0.238067	0.238067	Noncommunicable Diseases, Disorders	LL	Match. Average weights for 3 sequelae.
126 Disorders of the ear- mastoid process- hearing	Otitis Media: chronic infection; deafness	0.09925	0.096	0.09565	0.09565	0.09565	Noncommunicable Diseases, Disorders	ST	Match. Assumption: sequela for otitis media represents nature code.
133 Ischemic heart disease- including heart attack	Ischemic heart disease: acute myocardial infarction, angina pectoris; congestive heart failure; Hypertensive heart disease - cases	0.208075	0.208075	0.208075	0.208075	0.208075	Noncommunicable Diseases, Disorders	LL	Match. Average weights for 2 sequelae.
144 Chronic obstructive pulmonary disease and allied conditions	Chronic obstructive pulmonary disease: mild and moderate symptomatic cases, severe symptomatic cases; Asthma	0.247667	0.247667	0.247667	0.247667	0.247667	Noncommunicable Diseases, Disorders	LL	Match. Average weights for 2 sequelae.
149 Other respiratory system diseases	Lower respiratory infections: episodes, chronic sequelae; Upper respiratory infections: episodes, pharyngitis	0.112025	0.112025	0.111	0.111	0.112025	Communicable Diseases and Disorders	ST	Match. Average weights for 2 sequelae. Assumption: sequelae represent nature code.
153 Hernia	Peptic ulcer disease	0.02265	0.02265	0.02265	0.02265	0.02265	Noncommunicable Diseases, Disorders	LL	No match. Assumption: sequela represents nature code. Nature code group includes hernias involving digestive organs.
170 Musculoskeletal system and connective tissue diseases and disorders- unspecified	Osteoarthritis: hip; knee; Low back pain: episode of limiting low back pain; episode of intervertebral disk displacement or herniation; Rheumatoid arthritis - cases	0.105567	0.105567	0.105567	0.105567	0.105567	Noncommunicable Diseases, Disorders	LL	Match. Average of 3 sequelae. Assumption: sequelae represent nature code. Nature code for "unspecified" classifies diseases and disorders when no mention of specific injury to worker's body.
172 Dorsopathies	Low back pain: episode of limiting low back pain; episode of intervertebral disc displacement or herniation	0.061	0.061	0.061	0.061	0.061	Noncommunicable Diseases, Disorders	LL	Match. Assumption: sequela represents nature code.
173 Rheumatism- except the back	Rheumatoid arthritis - cases	0.1736	0.1736	0.1736	0.1736	0.1736	Noncommunicable Diseases, Disorders	LL	Match.
180 Disorders of the skin and subcutaneous tissue- unspecified	Skin diseases - cases	0.056	0.056	0.056	0.056	0.056	Noncommunicable Diseases, Disorders	LL	Match. Assumption: sequela represents nature code. Nature code for "unspecified" classifies disorders when no mention of specific injury to worker's body.
181 Infections of the skin and subcutaneous tissue	Skin diseases - cases	0.056	0.056	0.056	0.056	0.056	Noncommunicable Diseases, Disorders	LL	Match. Assumption: sequela represents nature code. Nature code for "unspecified" classifies disorders when no mention of specific injury to worker's body.
182 Dermatitis	Skin diseases - cases	0.056	0.056	0.056	0.056	0.056	Noncommunicable Diseases, Disorders	LL	Match. Assumption: sequela represents nature code. Nature code for "unspecified" classifies disorders when no mention of specific injury to worker's body.
2 Infectious and Parasitic Diseases	Infectious and parasitic diseases including bacterial, viral, rickettsial, parasitic, and infectious disease peculiar to intestines. Sequelae: Tuberculosis; Syphilis; Chlamydia; Gonorrhea; Bacterial meningitis; Tetanus; Diphtheria; Leprosy; HIV/AIDS; Measles; Dengue; Hepatitis B; Hepatitis C; Trachoma; Malaria; Leishmaniasis; Trypanosomiasis; Chagas' disease; Schistosomiasis; Lymphatic filariasis…	0.17528	0.189795	0.189332	0.190047	0.166053	Communicable Diseases and Disorders	ST	Match. Average of many sequelae. Assumption: sequelae represent nature code.
40 Symptoms- signs- and ill-defined conditions- unspecified	Diseases or disorders with ill-defined conditions. Sequelae: Insomnia; Skin diseases - cases; Multiple sclerosis; Angina pectoris; Migraine	0.13798	0.13798	0.13798	0.13998	0.14346	Noncommunicable Diseases, Disorders	LL	Match. Average of 5 sequelae. Assumption: sequelae represent nature code.
411 General symptoms	Insomnia	0.1	0.1	0.1	0.1	0.1	Noncommunicable Diseases, Disorders	LL	No match. Assumption: sequela represents nature code. Nature code group includes symptoms that are general in nature including fainting, hallucinations, numbness, sleep disturbances, excessive sweating.
412 Symptoms involving nervous and musculoskeletal systems	Multiple sclerosis - cases	0.4098	0.4098	0.4098	0.4198	0.4372	Noncommunicable Diseases, Disorders	LL	No match. Assumption: sequela represents nature code. Nature code group includes symptoms specific to either the nervous or musculoskeletal systems including abnormality of gait, spasms, lack of coordination.
413 Symptoms involving skin and other integumentary tissue	Skin diseases - cases	0.056	0.056	0.056	0.056	0.056	Noncommunicable Diseases, Disorders	LL	No match. Assumption: sequela represents nature code.
414 Symptoms involving head and neck	Migraine	0.029	0.029	0.029	0.029	0.029	Noncommunicable Diseases, Disorders	LL	No match. Assumption: sequela represents nature code.
416 Symptoms involving respiratory system and chest	Ischemic heart disease: angina pectoris	0.0951	0.0951	0.0951	0.0951	0.0951	Noncommunicable Diseases, Disorders	LL	No match. Assumption; sequela represents nature code. Nature code group includes chest pain.
418 Multiple symptoms	Diseases or disorders with ill-defined conditions. Sequelae: Insomnia; Skin diseases - cases; Multiple sclerosis; Angina pectoris; Migraine	0.13798	0.13798	0.13798	0.13998	0.14346	Noncommunicable Diseases, Disorders	LL	Match. Average of 5 sequelae. Assumption: sequelae represent nature code.
520 Mental disorder or syndrome- unspecified	Diseases and mental disorders or syndromes. Sequelae: Post-traumatic stress disorder-cases; Panic disorder-cases; Alcohol-use disorders-cases; Drug-use disorders-cases; Unipolar depressive disorders: mild, moderate, and severe depressive episode; dysthymia; Bipolar affective disorder-cases; Schizophrenia-cases; Obsessive-compulsive disorder-cases; Alzheimer and other dementias-cases	0.283367	0.284367	0.284483	0.286	0.288058	Noncommunicable Diseases, Disorders	LL	Match. Average of many sequelae. Assumption: sequelae represent nature code. Nature code for "unspecified" used to classify physical characteristics for which there is sufficient information for coding purposes, but no specific code exists in previous divisions of the nature of injury or illness structure.
521 Anxiety- stress- neurotic disorders	Panic disorder - cases; Post-traumatic stress disorder - cases; Obsessive-compulsive disorder - cases	0.0919	0.0919	0.0928667	0.0928667	0.0928667	Noncommunicable Diseases, Disorders	LL	Match. Average weights for 3 sequelae.
8 Multiple diseases- conditions- and disorders	Diseases, conditions, and disorders affecting systems of the body, infectious or parasitic diseases, symptoms and ill-defined conditions, mental disorders or syndromes	0.273655	0.288595	0.289719	0.289759	0.265916	Noncommunicable and Communicable Diseases, Disorders	Partial: 29% ST	Match. Average of many sequelae. Assumption: sequelae represent nature code. Nature code division classifies multiple physical characteristics whose individual codes are found in two or more of the following divisions: Systemic Diseases and Disorders, Infectious and Parasitic Diseases, Neoplasms, Symptoms, Signs & Ill-defined Conditions, and Other Diseases, Conditions, and Disorders (in other wor…
8 Multiple diseases- conditions- and disorders	Diseases, conditions, and disorders affecting systems of the body, infectious or parasitic diseases, symptoms and ill-defined conditions, mental disorders or syndromes	0.609459	0.612578	0.612578	0.615778	0.624198	Noncommunicable and Communicable Diseases, Disorders	Partial: 71% LL	Match. Average of many sequelae. Assumption: sequelae represent nature code. Nature code division classifies multiple physical characteristics whose individual codes are found in two or more of the following divisions: Systemic Diseases and Disorders, Infectious and Parasitic Diseases, Neoplasms, Symptoms, Signs & Ill-defined Conditions, and Other Diseases, Conditions, and Disorders (in other wor…
9999 Nonclassifiable	Traumatic injuries and disorders and diseases, conditions, and disorders affecting systems of the body, infectious or parasitic diseases, symptoms and ill-defined conditions, mental disorders or syndromes	0.502923	0.517864	0.517925	0.517964	0.494121	Injuries and Noncommunicable and Communicable Diseases, Disorders	Partial: 35% ST	Match. Average of many sequelae. Assumption: sequelae represent nature code. Nature code division "nonclassifiable" is used for cases where there is insufficient information to select even an unspecified code at the division level or if there appears to be no injury or illness. Disability weights include average values for sequelae matched with nature code divisions 0, 1, 2, 4, and 5. Division co…
9999 Nonclassifiable	Traumatic injuries and disorders and diseases, conditions, and disorders affecting systems of the body, infectious or parasitic diseases, symptoms and ill-defined conditions, mental disorders or syndromes	0.851079	0.854118	0.854038	0.857238	0.869232	Injuries and Noncommunicable and Communicable Diseases, Disorders	Partial: 65% LL	Match. Average of many sequelae. Assumption: sequelae represent nature code. Nature code division "nonclassifiable" is used for cases where there is insufficient information to select even an unspecified code at the division level or if there appears to be no injury or illness. Disability weights include average values for sequelae matched with nature code divisions 0, 1, 2, 4, and 5. Division co…
Nature Codes: Section 2.1 from U.S. Department of Labor, Bureau of Labor Statistics. 2007. Occupational Injury and Illness Classification Manual.
Sequelae: 1) Annex Table 3 from Murray C.J.L.; Lopez A.D. 1996. Global Burden of Disease and Injury Series Volume 1. The Global Burden of Disease: A Comprehensive Assessment of Mortality and Disability from Diseases, Injuries, and Risk Factors in 1990 and Projected to 2020. Published by the Harvard School of Public Health on behalf of The World Health Organization and The World Bank, Distributed …
Severity Weights: Annex Table 3 from Murray C.J.L.; Lopez A.D. 1996. Global Burden of Disease and Injury Series Volume 1. The Global Burden of Disease: A Comprehensive Assessment of Mortality and Disability from Diseases, Injuries, and Risk Factors in 1990 and Projected to 2020. Published by the Harvard School of Public Health on behalf of The World Health Organization and The World Bank, Distrib…
Duration Category: For diseases and disorders, duration category assigned per cause categories provided in Table 3A.2 from Lopez A.D.; Mathers C.D.; Ezzati M.; Jamison D.T.; Murray C.J.L. 2006. Global Burden of Disease and Risk Factors. A copublication of The World Bank and Oxford University Press. Communicable diseases assigned short-term duration outcomes and noncommunicable, chronic diseases a…
Duration Assignment: LL = life-long; ST = short-term; Partial = combination of both life-long and short-term.
